# Supplementary material for: Population genetic analysis of the Plasmodium falciparum circumsporozoite protein in two distinct ecological regions in Ghana
Source: Malar J. 2020 Nov 27;19:437. doi: 10.1186/s12936-020-03510-3 (PMC7694917; doi:10.1186/s12936-020-03510-3)
Supplement: Supplementary file 2 — Additional file 2. This file is a Nexus file containing C-terminal Plasmodium falciparum circumsporozoite protein gene (Pfcsp) haplotype sequences that were included in the Templeton, Crandall, and Sing (TCS) network. [file 12936_2020_3510_MOESM2_ESM.nex]

#NEXUS
Begin Data;
Dimensions ntax=66 nchar=232;
Format datatype=DNA missing=N gap=-;
Matrix
3D7	CGACATTAAACACACTGGAACATTTTTCCATTTTACAAATTTTTTTTTCAATATCATTTGCATAATCTAATTCGTCTTTAGGTTTATTAGCAGAGCCAGGCTTTATTCTAACTTGAATACCATTTCCACAAGTTACACTACATGGGGACCATTCAGTTGAAAGAGAATTTTGTATTTTGTTTAAATATTCTTTTATGTGCTTATCACTTGGTTCTTCGTTATTATTATTTTT
Hap_2	CGACATTAAACACACTGGAACATTTTTCCATTTTACAAATTTTTTTTTCAATATCATTTGCATAATTTAATTCGTCTTTAGGTTTATTAGCAGAGCCAGGCTTTATTCTAACTTGAATACCATTTCCACAAGTTACACTACATGGGGACCATTCAGTTGAAAGAGAATTTTGTATTTTGTTTAAATATTCTTTTATGTGCTGATCACTTGGTTCTTCGTTATTATTATTTTT
Hap_3	CGACATTAAACACACTGGAACATTTTTCCATTTTACAAATTTTTTTTTCAATATCATTTGCATAATCTAATTCGTCTTTAGGTTTATTAGCAGAGCCAGGCTTTATTCTAACTTGAATACCATTTCCACAAGTTACACTACATGGGGACCATTCAGTTGAAATAGAATTTTGTATTTTGTTTAAATATTCTTTTATGTGCTGATCACTTGGTTCTTCGTTATTATTATTTTT
Hap_4	CGACATTAAACACACTGGAACATTTTTCCATTTTACAAATTTTTTTTTCAATATCATTTGCATAATCTAATTCGTCTTTAGGTTTATTAGCAGAGCCAGGCTTTATTCTAACTTGAATACCATTTCCACAAGTTACACTACATGGGGACCATTCAGTTGAAAGAGAATTTTGTATTTTGTTTAAATATTCTTTTATGTGCTGATCACTTGGTTCTTCGTTATTATTATTTTT
Hap_5	CGACATTAAACACACTGGAACATTTTTCCATTTTACAAATTTTTTTTTCAATATCATTTGCATAATCTAATTCGTCTTTAGGTTTATTAGCAGAGCCAGGCTTTATTCTAACTTGAATACCATTTCCACAAGTTACACTACATGGGGACCATTCAGTTGAAAGAGAATTTCGTATTTTGTTTAAATATTCTTTTATGTGCTGATCACTTGGTTCTTCGTTATTATTATTTTT
Hap_6	CGACATTAAACACACTGGAACATTTTTCCATTTTACAAATTTTTTTTTCAATATCATTTGCATAATCTAATTCGTCTTTAGGTTTATCAGCAGAGCCAGGCTTTATTCTAACTTGAATACCATTTCCACAAGTTACACTACATGGGGACCATTCAGTTGAAAGAGAATTTTGTATTTTGTTTAAATATTCTTTTATGTGCTTATCACTTGGTTCTTCGTTATTATTATTTTT
Hap_7	CGACATTAAACACACTGGAACATTTTTCCATTTTACAAATTTTTTTTTCAATATCATTTGCATAATTTAATTCGTCTTTAGGTTTATTAGCAGAGCCAGGCTTTATTCTAACTTGAATACCATTTCCACAAGTTACACTACATGGGGACCATTCAGTTGAAATAGAATTTTGTATTTTGTTTAAATATTCTTTTATGTGCTTATCACTTGGTTCTTCGTTATTATTATTTTT
Hap_8	CGACATTAAACACACTGGAACATTTTTCCATTTTACAAATTTTTTTTTCAATATCATTTGCATAATCTAATTCGTCTTTAGGTTTATTAGCAGAGCCAGGCTTTATTCTAACTTGAATACCATTTCCACAAGTTACACTACATGGGGACCATTCAGTTGAAATAGAATTTTGTATTTTGTTTAAATATTCTTTTATGTGCTTATCACTTGGTTCTTCGTTATTATTATTTTT
Hap_9	CGACATTAAACACACTGGAACATTTTTCCATTTTACAAATTTTTTTTTCAATATCATTTGCATAATCTAATTCGTCTTTAGGTTTATTAGCAGAGTCAGGCTTTATTCTAACTTGAATACCATTTCCACAAGTTACACTACATGGGGACCATTCAGTTGAAAGAGAATTTTGTATTTTGTTTAAATATTCTTTTATGTGCTGATCACTTGGTTCTTCGTTATTATTATTTTT
Hap_10	CGACATTAAACACACTGGAACATTTTTCCATTTTACAAATTTTTTTTTCAATATCATTTGCATAATTTAATTCGTCTTTAGGTTTATTAGCAGAGCCAGGCTTTATTCTAACTTGAATACCATTTCCACAAGTTACACTACATGGGGACCATTCAGTTGAAAGAGAATTTTGTATTTTGTTTAAATATTCTTTTATGTGCTTATCACTTGGTTCTTCGTTATTATTATTTTT
Hap_11	CGACATTAAACACACTGGAACATTTTTCCATTTTACAAATTTTTTTTTCAATATCATTTGCATAATCTAATTCGTCTTTAGGTTTATTAGCAGAGCCAGGCTTTATTCTAACTTGAATACCATTTCCACAAGTTACACTACATGGGGACCATTCAGTTGAAAGAGAATTTCGTATTTTGTGTAAATATTCTTTTATGTGCTGATCACTTGGTTCTTCGTTATTATTATTTTT
Hap_12	CGACATTAAACACACTGGAACATTTTTCCATTTTACAAATTTTTTTTTCAATATCATTTGCATAATTTAATTCGTCTTTAGGTTTATTAGCAGAGCCAGGCTTTATTCTAACTTGAATACCATTTCCACAAGTTACACTACATGGGGACCATTCAGTTGAAAGAGAATTTTGTATTTTGTGTAAATATTCTTTTATGTGCTGATCACTTGGTTCTTCGTTATTATTATTTTT
Hap_13	CGACATTAAACACACTGGAACATTTTTCCATTTTACAAATTTTTTTTTCAATATCATTTGCATAATCTAATTCGTCTTTAGGTTTATCAGCAGAGCCAGGCTTTATTCTAACTTGAATACCATTTCCACAAGTTACACTACATGGGGACCATTCAGTTGAAAGAGAATTTTGTATTTTGTTTATATATTCTTTTATGTGCTGATCACTTGGTTCTTCGTTATTATTATTTTT
Hap_14	CGACATTAAACACACTGGAACATTTTTCCATTTTACAAATTTTTTTTTCAATATCATTTGCATAATCTAATTCGTCTTTAGGTTTATTAGCAGAGCCAGGCTTTATTCTAACTTGAATACCATTTCCACAAGTTACACTACATGGGGACCATTCAGTTGAAAGAGAATTTTGTATTTTGTTTATATATTCTTTTATGTGCTGATCACTTGGTTCTTCGTTATTATTATTTTT
Hap_15	CGACATTAAACACACTGGAACATTTTTCCATTTTACAAATTTTTTTTTCAATATCATTTGCATAATCTAATTCGTCTTTAGGTTTATCAGCAGAGCCAGGCTTTATTCTAACTTGAATACCATTTCCACAAGTTACACTACATGGGGACCATTCAGTTGAAAGAGAATTTCGTATTTTGTTTAAATATTCTTTTATGTGCTTATCACTTGGTTCTTCGTTATTATTATTTTT
Hap_16	CGACATTAAACACACTGGAACATTTTTCCATTTTACAAATTTTTTTTTCAATATCATTTGCATAATCTAATTGGTCTTTAGGTTTATTAGCAGAGCCAGGCTTTATTCTAACTTGAATACCATTTCCACAAGTTACACTACATGGGGACCATTCAGTTGAAAGAGAATTTTGTATTTTCTTTAAATATTCTTCTATGTGCTGATCACTTGGTTCTTCGTTATTATTATTTTT
Hap_17	CGACATTAAACACACTGGAACATTTTTCCATTTTACAAATTTTTTTTTCAATATCATTTGCATAATCTAATTGGTCTTTAGGTTTATTAGCAGAGCCAGGCTTTATTCTAACTTGAATACCATTTCCACAAGTTACACTACATGGGGACCATTCAGTTGAAAGAGAATTTTTTATTTTCTTTAAATATTCTTCTATGTGCTTATCACTTGGTTCTTCGTTATTATTATTTTT
Hap_18	CGACATTAAACACACTGGAACATTTTTCCATTTTACAAATTTTTTTTTCAATATCATTTGCATAATCTAATTGGTCTTTAGGTTTATTAGCAGAGCCAGGCTTTATTCTAACTTGAATACCATTTCCACAAGTTACACTACATGGGGACCATTCAGTTGAAAGAGAATTTTGTATTTTCTTTAAATATTCTTCTATGTGCTTATCACTTGGTTCTTCGTTATTATTATTTTT
Hap_19	CGACATTAAACACACTGGAACATTTTTCCATTTTACAAATTTTTTTTTCAATATCATTTGCATAATTTAATTCGTCTTTAGGTTTATTAGCAGAGCCAGGCTTTATTCTAACTTGAATACCATTTCCACAAGTTACACTACATGGGGACCATTCAGTTGAAAGAGAATTTTGTATTTTCTTTAAATATTCTTCTATGTGCTGATCACTTGGTTCTTCGTTATTATTATTTTT
Hap_20	CGACATTAAACACACTGGAACATTTTTCCATTTTACAAATTTTTTTTTCAATATCATTTGCATAATTTAATTCGTCTTTAGGTTTATTAGCAGAGCCAGGCTTTATTCTAACTTGAATACCATTTCCACAAGTTACACTACATGGGGACCATTCAGTTGAAATAGAATTTTTTATTTTCTTTAAATATTCTTCTATGTGCTTATCACTTGGTTCTTCGTTATTATTATTTTT
Hap_21	CGACATTAAACACACTGGAACATTTTTCCATTTTACAAATTTTTTTTTCAATATCATTTGCATAATCTAATTCGTCTTTAGGTTTATTAGCAGAGCCAGGCTTTATTCTAACTTGAATACCATTTCCACAAGTTACACTACATGGGGACCATTCAGTTGAAATAGAATTTTTTATTTTCTTTAAATATTCTGTTATGTGCTTATCACTTGGTTCTTCGTTATTATTATTTTT
Hap_22	CGACATTAAACACACTGGAACATTTTTCCATTTTACAAATTTTTTTTTCAATATCATTTGCATAATTTAATTGGTCTTTAGGTTTATTAGCAGAGCCAGGCTTTATTCTAACTTGAATACCATTTCCACAAGTTACACTACATGGGGACCATTCAGTTGAAAGAGAATTTTTTATTTTCTGTAAATATTCTTCTATGTGCTGATCACTTGGTTCTTCGTTATTATTATTTTT
Hap_23	CGACATTAAACACACTGGAACATTTTTCCATTTTACAAATTTTTTTTTCAATATCATTTGCATAATCTAATTCGTCTTTAGGTTTATTAGCAGAGCCAGGCTTTATTCTAACTTGAATACCATTTCCACAAGTTACACTACATGGGGACCATTCAGTTGAAATAGAATTTTTTATTTTCTTTAAATATTCTGTTATGTGCTGATCACTTGGTTCTTCGTTATTATTATTTTT
Hap_24	CGACATTAAACACACTGGAACATTTTTCCATTTTACAAATTTTTTTTTCAATATCATTTGCATAATCTAATTCGTCTTTAGGTTTATTAGCAGAGCCAGGCTTTATTCTAACTTGAATACCATTTCCACAAGTTACACTACATGGGGACCATTCAGTTGAAAGAGAATTTTGTATTTTCTTTAAATATTCTTCTATGTGCTTATCACTTGGTTCTTCGTTATTATTATTTTT
Hap_25	CGACATTAAACACACTGGAACATTTTTCCATTTTACAAATTTTTTTTTCAATATCATTTGCATAATCTAATTCGTCTTTAGGTTTATTAGCAGAGCCAGGCTTTATTCTAACTTGAATACCATTTCCACAAGTTACACTACATGGGGACCATTCAGTTGAAATAGAATTTTTTATTTTCTTTAAATATTCTTCTATGTGCTTATCACTTGGTTCTTCGTTATTATTATTTTT
Hap_26	CGACATTAAACACACTGGAACATTTTTCCATTTTACAAATTTTTTTTTCAATATCATTTGCATAATCTAATTCGTTTTTAGATTTACCAGCAGAGCCAGGCTTTATTCTAACTTGAATACCATTTCCACAAGTTACACTACATGGGGACCATTCAGTTGAAAGAGAATTTTGTATTTTCTTTAAATATTCTGTTATGTGCTTATCACTTGGTTCTTCGTTATTATTATTTTT
Hap_27	CGACATTAAACACACTGGAACATTTTTCCATTTTACAAATTTTTTTTTCAATATCATTTGCATAATTTAATTGGTCTTTAGGTTTATTAGCAGAGCCAGGCTTTATTCTAACTTGAATACCATTTCCACAAGTTACACTACATGGGGACCATTCAGTTGAAATAGAATTTTTTATTTTCTGTAAATATTCTTCTATGTGCTGATCACTTGGTTCTTCGTTATTATTATTTTT
Hap_28	CGACATTAAACACACTGGAACATTTTTCCATTTTACAAATTTTTTTTTCAATATCATTTGCATAATTTAATTCGTCTTTAGGTTTACCAGCAGAGCCAGGCTTTATTCTAACTTGAATACCATTTCCACAAGTTACACTACATGGGGACCATTCAGTTGAAAGAGAATTTTGTATTTTCTTTAAATATTCTTTTATGTGCTTATCACTTGGTTCTTCGTTATTATTATTTTT
Hap_29	CGACATTAAACACACTGGAACATTTTTCCATTTTACAAATTTTTTTTTCAATATCATTTGCATAATCTAATTGGTCTTTAGGTTTATTAGCAGAGCCAGGCTTTATTCTAACTTGAATACCATTTCCACAAGTTACACTACATGGGGACCATTCAGTTGAAAGAGAATTTTTTATTTTCTTTAAATATTCTTCTATGTGCTGATCACTTGGTTCTTCGTTATTATTATTTTT
Hap_30	CGACATTAAACACACTGGAACATTTTTCCATTTTACAAATTTTTTTTTCAATATCATTTGCATAATCTAATTGGTCTTTAGGTTTATTAGCAGAGCCAGGCTTTATTCTAACTTGAATACCATTTCCACAAGTTACACTACATGGGGACCATTCAGTTGAAAGAGAATTTTTTATTTTGTTTAAATATTCTTCTATGTGCTGATCACTTGGTTCTTCGTTATTATTATTTTT
Hap_31	CGACATTAAACACACTGGAACATTTTTCCATTTTACAAATTTTTTTTTCAATATCATTTGCATAATCTAATTCGTTTTTAGATTTACCAGCAGAGCCAGGCTTTATTCTAACTTGAATACCATTTCCACAAGTTACACTACATGGGGACCATTCAGTTGAAATAGAATTTTTTATTTTCTTTAAATATTCTGTTATGTGCTTATCACTTGGTTCTTCGTTATTATTATTTTT
Hap_32	CGACATTAAACACACTGGAACATTTTTCCATTTTACAAATTTTTTTTTCAATATCATTTGCATAATCTAATTGGTCTTTAGGTTTATTAGCAGAGCCAGGCTTTATTCTAACTTGAATACCATTTCCACAAGTTACACTACATGGGGACCATTCAGTTGAAAGAGAATTTTGTATTTTGTTTAAATATTCTTCTATGTGCTGATCACTTGGTTCTTCGTTATTATTATTTTT
Hap_33	CGACATTAAACACACTGGAACATTTTTCCATTTTACAAATTTTTTTTTCAATATCATTTGCATAATCTAATTCGTCTTTAGGTTTATTAGCAGAGCCAGGCTTTATTCTAACTTGAATACCATTTCCACAAGTTACACTACATGGGGACCATTCAGTTGAAAGAGAATTTTGTATTTTCTGTAAATATTCTTCTATGTGCTTATCACTTGGTTCTTCGTTATTATTATTTTT
Hap_34	CGACATTAAACACACTGGAACATTTTTCCATTTTACAAATTTTTTTTTCAATATCATTTGCATAATTTAATTGGTCTTTAGGTTTATTAGCAGAGCCAGGCTTTATTCTAACTTGAATACCATTTCCACAAGTTACACTACATGGGGACCATTCAGTTGAAAGAGAATTTTGTATTTTCTGTAAATATTCTTCTATGTGCTGATCACTTGGTTCTTCGTTATTATTATTTTT
Hap_35	CGACATTAAACACACTGGAACATTTTTCCATTTTACAAATTTTTTTTTCAATATCATTTGCATAATCTAATTCGTTTTTAGATTTACCAGCAGAGCCAGGCTTTATTCTAACTTGAATACCATTTCCACAAGTTACACTACATGGGGACCATTCAGTTGAAAGAGAATTTTTTATTTTCTTTAAATATTCTGTTATGTGCTTATCACTTGGTTCTTCGTTATTATTATTTTT
Hap_36	CGACATTAAACACACTGGAACATTTTTCCATTTTACAAATTTTTTTTTCAATATCATTTGCATAATTTAATTGGTCTTTAGGTTTATTAGCAGAGCCAGGCTTTATTCTAACTTGAATACCATTTCCACAAGTTACACTACATGGGGACCATTCAGTTGAAAGAGAATTTCGTATTTTCTGTAAATATTCTTCTATGTGCTGATCACTTGGTTCTTCGTTATTATTATTTTT
Hap_37	CGACATTAAACACACTGGAACATTTTTCCATTTTACAAATTTTTTTTTCAATATCATTTGCATAATCTAATTGGTCTTTAGGTTTATTAGCAGAGCCAGGCTTTATTCTAACTTGAATACCATTTCCACAAGTTACACTACATGGGGACCATTCAGTTGAAATAGAATTTTTTATTTTCTTTATATATTCTTCTATGTGCTGATCACTTGGTTCTTCGTTATTATTATTTTT
Hap_38	CGACATTAAACACACTGGAACATTTTTCCATTTTACAAATTTTTTTTTCAATATCATTTGCATAATCTAATTCGTTTTTAGGTTTATCAGCAGAGCCAGGCTTTATTCTAACTTGAATACCATTTCCACAAGTTACACTACATGGGGACCATTCAGTTGAAAGAGAATTTTGTATTTTGTTTAAATATTCTTTTATGTGCTTATCACTTGGTTCTTCGTTATTATTATTTTT
Hap_39	CGACATTAAACACACTGGAACATTTTTCCATTTTACAAATTTTTTTTTCAATATCATTTGCATAATTTAATTCGTCTTTAGGTTTATTAGCAGAGCCAGGCTTTATTCTAACTTGAATACCATTTCCACAAGTTACACTACATGGGGACCATTCAGTTGAAAGAGAATTTTTTATTTTCTTTAAATATTCTTCTATGTGCTTATCACTTGGTTCTTCGTTATTATTATTTTT
Hap_40	CGACATTAAACACACTGGAACATTTTTCCATTTTACAAATTTTTTTTTCAATATCATTTGCATAATTTAATTCGTCTTTAGGTTTATTAGCAGAGCCAGGCTTTATTCTAACTTGAATACCATTTCCACAAGTTACACTACATGGGGACCATTCAGTTGAAAGAGAATTTTGTATTTTCTTTATATATTCTTCTATGTGCTGATCACTTGGTTCTTCGTTATTATTATTTTT
Hap_41	CGACATTAAACACACTGGAACATTTTTCCATTTTACAAATTTTTTTTTCAATATCATTTGCATAATCTAATTGGTCTTTAGGTTTATCAGCAGAGCCAGGCTTTATTCTAACTTGAATACCATTTCCACAAGTTACACTACATGGGGACCATTCAGTTGAAAGAGAATTTCGTATTTTCTTTAAATATTCTTCTATGTGCTTATCACTTGGTTCTTCGTTATTATTATTTTT
Hap_42	CGACATTAAACACACTGGAACATTTTTCCATTTTACAAATTTTTTTTTCAATATCATTTGCATAATCTAATTCGTCTTTAGATTTACCAGCAGAGCCAGGCTTTATTCTAACTTGAATACCATTTCCACAAGTTACACTACATGGGGACCATTCAGTTGAAAGAGAATTTTGTATTTTCTTTAAATATTCTTCTATGTGCTTATCACTTGGTTCTTCGTTATTATTATTTTT
Hap_43	CGACATTAAACACACTGGAACATTTTTCCATTTTACAAATTTTTTTTTCAATATCATTTGCATAATCTAATTCGTCTTTAGGTTTATTAGCAGAGCCAGGCTTTATTCTAACTTGAATACCATTTCCACAAGTTACACTACATGGGGACCATTCAGTTGAAAGAGAATTTTTTATTTTCTTTAAATATTCTTCTATGTGCTTATCACTTGGTTCTTCGTTATTATTATTTTT
Hap_44	CGACATTAAACACACTGGAACATTTTTCCATTTTACAAATTTTTTTTTCAATATCATTTGCATAATTTAATTCGTCTTTAGGTTTACCAGCAGAGCCAGGCTTTATTCTAACTTGAATACCATTTCCACAAGTTACACTACATGGGGACCATTCAGTTGAAAGAGAATTTTTTATTTTCTTTAAATATTCTTCTATGTGCTTATCACTTGGTTCTTCGTTATTATTATTTTT
Hap_45	CGACATTAAACACACTGGAACATTTTTCCATTTTACAAATTTTTTTTTCAATATCATTTGCATAATTTAATTGGTCTTTAGGTTTATTAGCAGAGCCAGGCTTTATTCTAACTTGAATACCATTTCCACAAGTTACACTACATGGGGACCATTCAGTTGAAAGAGAATTTTGTATTTTCTTTAAATATTCTTCTATGTGCTGATCACTTGGTTCTTCGTTATTATTATTTTT
Hap_46	CGACATTAAACACACTGGAACATTTTTCCATTTTACAAATTTTTTTTTCAATATCATTTGCATAATTTAATTCGTCTTTAGGTTTATTAGCAGAGCCAGGCTTTATTCTAACTTGAATACCATTTCCACAAGTTACACTACATGGGGACCATTCAGTTGAAAGAGAATTTTGTATTTTCGTTAAATATTCTTTTATGTGCTTATCACTTGGTTCTTCGTTATTATTATTTTT
Hap_47	CGACATTAAACACACTGGAACATTTTTCCATTTTACAAATTTTTTTTTCAATATCATTTGCATAATCTAATTCGTTTTTAGGTTTACCAGCAGAGCCAGGCTTTATTCTAACTTGAATACCATTTCCACAAGTTACACTACATGGGGACCATTCAGTTGAAAGAGAATTTTGTATTTTCTTTAAATATTCTTTTATGTGCTTATCACTTGGTTCTTCGTTATTATTATTTTT
Hap_48	CGACATTAAACACACTGGAACATTTTTCCATTTTACAAATTTTTTTTTCAATATCATTTGCATAATCTAATTCGTCTTTAGGTTTATTAGCAGAGCCAGGCTTTATTCTAACTTGAATACCATTTCCACAAGTTACACTACATGGGGACCATTCAGTTGAAAGAGAATTTTGTATTTTCTTTATATATTCTTCTATGTGCTGATCACTTGGTTCTTCGTTATTATTATTTTT
Hap_49	CGACATTAAACACACTGGAACATTTTTCCATTTTACAAATTTTTTTTTCAATATCATTTGCATAATTTAATTGGTCTTTAGGTTTATTAGCAGAGCCAGGCTTTATTCTAACTTGAATACCATTTCCACAAGTTACACTACATGGGGACCATTCAGTTGAAAGAGAATTTTGTATTTTCGTTAAATATTCTTCTATGTGCTGATCACTTGGTTCTTCGTTATTATTATTTTT
Hap_50	CGACATTAAACACACTGGAACATTTTTCCATTTTACAAATTTTTTTTTCAATATCATTTGCATAATCTAATTCGTCTTTAGGTTTATTAGCAGAGCCAGGCTTTATTCTAACTTGAATACCATTTCCACAAGTTACACTACATGGGGACCATTCAGTTGAAAGAGAATTTTGTATTTTCTTTAAATATTCTGTTATGTGCTTATCACTTGGTTCTTCGTTATTATTATTTTT
Hap_51	CGACATTAAACACACTGGAACATTTTTCCATTTTACAAATTTTTTTTTCAATATCATTTGCATAATTTAATTGGTCTTTAGGTTTATTAGCAGAGCCAGGCTTTATTCTAACTTGAATACCATTTCCACAAGTTACACTACATGGGGACCATTCAGTTGAAAGAGAATTTTTTATTTTCTTTAAATATTCTTCTATGTGCTGATCACTTGGTTCTTCGTTATTATTATTTTT
Hap_52	CGACATTAAACACACTGGAACATTTTTCCATTTTACAAATTTTTTTTTCAATATCATTTGCATAATTTAATTCGTCTTTAGGTTTATTAGCAGAGCCAGGCTTTATTCTAACTTGAATACCATTTCCACAAGTTACACTACATGGGGACCATTCAGTTGAAATAGAATTTTTTATTTTGTTTAAATATTCTTCTATGTGCTTATCACTTGGTTCTTCGTTATTATTATTTTT
Hap_53	CGACATTAAACACACTGGAACATTTTTCCATTTTACAAATTTTTTTTTCAATATCATTTGCATAATCTAATTCGTCTTTAGATTTACCAGCAGAGCCAGGCTTTATTCTAACTTGAATACCATTTCCACAAGTTACACTACATGGGGACCATTCAGTTGAAAGAGAATTTTGTATTTTCTTTAAATATTCTTCTATGTGCTGATCACTTGGTTCTTCGTTATTATTATTTTT
Hap_54	CGACATTAAACACACTGGAACATTTTTCCATTTTACAAATTTTTTTTTCAATATCATTTGCATAATCTAATTGGTCTTTAGGTTTATTAGCAGAGCCAGGCTTTATTCTAACTTGAATACCATTTCCACAAGTTACACTACATGGGGACCATTCAGTTGAAAGAGAATTTTGTATTTTGTTTAAATATTCTTTTATGTGCTTATCACTTGGTTCTTCGTTATTATTATTTTT
Hap_55	CGACATTAAACACACTGGAACATTTTTCCATTTTACAAATTTTTTTTTCAATATCATTTGCATAATTTAATTCGTCTTTAGGTTTATTAGCAGAGCCAGGCTTTATTCTAACTTGAATACCATTTCCACAAGTTACACTACATGGGGACCATTCAGTTGAAATAGAATTTTTTATTTTCTGTAAATATTCTTCTATGTGCTGATCACTTGGTTCTTCGTTATTATTATTTTT
Hap_56	CGACATTAAACACACTGGAACATTTTTCCATTTTACAAATTTTTTTTTCAATATCATTTGCATAATCTAATTCGTTTTTAGGTTTACCAGCAGAGCCAGGCTTTATTCTAACTTGAATACCATTTCCACAAGTTACACTACATGGGGACCATTCAGTTGAAAGAGAATTTCGTATTTTCTTTAAATATTCTTCTATGTGCTTATCACTTGGTTCTTCGTTATTATTATTTTT
Hap_57	CGACATTAAACACACTGGAACATTTTTCCATTTTACAAATTTTTTTTTCAATATCATTTGCATAATCTAATTCGTCTTTAGGTTTATTAGCAGAGCCAGGCTTTATTCTAACTTGAATACCATTTCCACAAGTTACACTACATGGGGACCATTCAGTTGAAAGAGAATTTTGTATTTTCTTTAAATATTCTTTTATGTGCTTATCACTTGGTTCTTCGTTATTATTATTTTT
Hap_58	CGACATTAAACACACTGGAACATTTTTCCATTTTACAAATTTTTTTTTCAATATCATTTGCATAATCTAATTCGTCTTTAGGTTTATTAGCAGAGCCAGGCTTTATTCTAACTTGAATACCATTTCCACAAGTTACACTACATGGGGACCATTCAGTTGAAAGAGAATTTTGTATTTTCTTTAAATATTCTTCTATGTGCTGATCACTTGGTTCTTCGTTATTATTATTTTT
Hap_59	CGACATTAAACACACTGGAACATTTTTCCATTTTACAAATTTTTTTTTCAATATCATTTGCATAATCTAATTCGTCTTTAGGTTTATTAGCAGAGCCAGGCTTTATTCTAACTTGAATACCATTTCCACAAGTTACACTACATGGGGACCATTCAGTTGAAAGAGAATTTTTTATTTTCTTTAAATATTCTTCTATGTGCTGATCACTTGGTTCTTCGTTATTATTATTTTT
Hap_60	CGACATTAAACACACTGGAACATTTTTCCATTTTACAAATTTTTTTTTCAATATCATTTGCATAATTTAATTCGTCTTTAGGTTTATTAGCAGAGCCAGGCTTTATTCTAACTTGAATACCATTTCCACAAGTTACACTACATGGGGACCATTCAGTTGAAATAGAATTTTTTATTTTGTTTAAATATTCTTTTATGTGCTTATCACTTGGTTCTTCGTTATTATTATTTTT
Hap_61	CGACATTAAACACACTGGAACATTTTTCCATTTTACAAATTTTTTTTTCAATATCATTTGCATAATCTAATTGGTCTTTAGGTTTATTAGCAGAGCCAGGCTTTATTCTAACTTGAATACCATTTCCACAAGTTACACTACATGGGGACCATTCAGTTGAAAGAGAATTTTGTATTTTGTTTAAATATTCTTCTATGTGCTTATCACTTGGTTCTTCGTTATTATTATTTTT
Hap_62	CGACATTAAACACACTGGAACATTTTTCCATTTTACAAATTTTTTTTTCAATATCATTTGCATAATCTAATTGGTCTTTAGGTTTATTAGCAGAGCCAGGCTTTATTCTAACTTGAATACCATTTCCACAAGTTACACTACATGGGGACCATTCAGTTGAAATAGAATTTTTTATTTTGTTTAAATATTCTTCTATGTGCTGATCACTTGGTTCTTCGTTATTATTATTTTT
Hap_63	CGACATTAAACACACTGGAACATTTTTCCATTTTACAAATTTTTTTTTCAATATCATTTGCATAATTTAATTCGTTTTTAGGTTTACCAGCAGAGCCAGGCTTTATTCTAACTTGAATACCATTTCCACAAGTTACACTACATGGGGACCATTCAGTTGAAAGAGAATTTTGTATTTTCTTTAAATATTCTTCTATGTGCTTATCACTTGGTTCTTCGTTATTATTATTTTT
Hap_64	CGACATTAAACACACTGGAACATTTTTCCATTTTACAAATTTTTTTTTCAATATCATTTGCATAATCTAATTCGTTTTTAGGTTTACCAGCAGAGCCAGGCTTTATTCTAACTTGAATACCATTTCCACAAGTTACACTACATGGGGACCATTCAGTTGAAAGAGAATTTTGTATTTTCTTTAAATATTCTTCTATGTGCTTATCACTTGGTTCTTCGTTATTATTATTTTT
Hap_65	CGACATTAAACACACTGGAACATTTTTCCATTTTACAAATTTTTTTTTCAATATCATTTGCATAATCTAATTCGTCTTTAGATTTACCAGCAGAGCCAGGCTTTATTCTAACTTGAATACCATTTCCACAAGTTACACTACATGGGGACCATTCAGTTGAAAGAGAATTTTGTATTTTCTTTAAATATTCTGTTATGTGCTTATCACTTGGTTCTTCGTTATTATTATTTTT
Hap_66	CGACATTAAACACACTGGAACATTTTTCCATTTTACAAATTTTTTTTTCAATATCATTTGCATAATCTAATTCGTCTTTAGGTTTATTAGCAGAGCCAGGCTTTATTCTAACTTGAATACCATTTCCACAAGTTACACTACATGGGGACCATTCAGTTGAAAGAGAATTTTGTATTTTCTTTATATATTCTTCTATGTGCTTATCACTTGGTTCTTCGTTATTATTATTTTT
;
End;
Begin Traits;
Dimensions NTraits=2;
Format labels=yes missing=? separator=Comma;
TraitLabels Navrongo CapeCoast;
Matrix
3D7 15,84
Hap_2 0,4
Hap_3 0,2
Hap_4 0,48
Hap_5 0,1
Hap_6 0,9
Hap_7 0,6
Hap_8 0,4
Hap_9 0,4
Hap_10 1,11
Hap_11 0,2
Hap_12 0,4
Hap_13 0,1
Hap_14 0,1
Hap_15 0,3
Hap_16 52,0
Hap_17 16,0
Hap_18 26,0
Hap_19 1,0
Hap_20 4,0
Hap_21 5,0
Hap_22 4,0
Hap_23 2,0
Hap_24 1,0
Hap_25 6,0
Hap_26 14,0
Hap_27 2,0
Hap_28 2,0
Hap_29 26,0
Hap_30 5,0
Hap_31 1,0
Hap_32 1,0
Hap_33 1,0
Hap_34 5,0
Hap_35 2,0
Hap_36 3,0
Hap_37 1,0
Hap_38 1,0
Hap_39 5,0
Hap_40 2,0
Hap_41 3,0
Hap_42 3,0
Hap_43 6,0
Hap_44 1,0
Hap_45 1,0
Hap_46 2,0
Hap_47 1,0
Hap_48 1,0
Hap_49 1,0
Hap_50 2,0
Hap_51 1,0
Hap_52 9,0
Hap_53 1,0
Hap_54 2,0
Hap_55 1,0
Hap_56 1,0
Hap_57 2,0
Hap_58 2,0
Hap_59 3,0
Hap_60 1,0
Hap_61 2,0
Hap_62 1,0
Hap_63 1,0
Hap_64 2,0
Hap_65 1,0
Hap_66 1,0
;
End;
Begin Network;
Dimensions ntax=66 nvertices=72 nedges=95 plotDim=0,0,1833.95,1521.25;
Format Font=Baskerville,10,-1,5,50,0,0,0,0,0 LegendFont=Baskerville,10,-1,5,50,0,0,0,0,0 VColour=#000000ff EColour=#000000ff BGColour=#00000000 VSize=15 EView=Dashes LPos=1261.45,765.319 LColours=#00d400ff,#ff2a7fff,#008066ff,#ff6600ff,#0066ffff,#d400aaff,#ff5555ff,#ffcc00ff,#ab37c8ff,#c00000ff;
Translate
1 3D7,
2 Hap_2,
3 Hap_3,
4 Hap_4,
5 Hap_5,
6 Hap_6,
7 Hap_7,
8 Hap_8,
9 Hap_9,
10 Hap_10,
11 Hap_11,
12 Hap_12,
13 Hap_13,
14 Hap_14,
15 Hap_15,
16 Hap_16,
17 Hap_17,
18 Hap_18,
19 Hap_19,
20 Hap_20,
21 Hap_21,
22 Hap_22,
23 Hap_23,
24 Hap_24,
25 Hap_25,
26 Hap_26,
27 Hap_27,
28 Hap_28,
29 Hap_29,
30 Hap_30,
31 Hap_31,
32 Hap_32,
33 Hap_33,
34 Hap_34,
35 Hap_35,
36 Hap_36,
37 Hap_37,
38 Hap_38,
39 Hap_39,
40 Hap_40,
41 Hap_41,
42 Hap_42,
43 Hap_43,
44 Hap_44,
45 Hap_45,
46 Hap_46,
47 Hap_47,
48 Hap_48,
49 Hap_49,
50 Hap_50,
51 Hap_51,
52 Hap_52,
53 Hap_53,
54 Hap_54,
55 Hap_55,
56 Hap_56,
57 Hap_57,
58 Hap_58,
59 Hap_59,
60 Hap_60,
61 Hap_61,
62 Hap_62,
63 Hap_63,
64 Hap_64,
65 Hap_65,
66 Hap_66,
;
Vertices
1 889.381 480.667,
2 974.326 236.735,
3 1184.78 342.421,
4 1126.93 228.282,
5 1202.2 96.7535,
6 1162.38 697.122,
7 1047.51 457.994,
8 1127.89 422.091,
9 1098.16 87.7476,
10 931.884 365.019,
11 1243.96 15,
12 926.629 142.583,
13 1348.32 158.686,
14 1267.3 186.787,
15 1266.54 688.637,
16 391.342 895.888,
17 602.877 945.475,
18 542.057 784.219,
19 313.872 806.904,
20 862.613 788.205,
21 587.445 487.83,
22 168.979 1075.92,
23 528.891 405.457,
24 599.601 700.039,
25 739.444 730.371,
26 1351.16 1025.82,
27 92.2418 1155.47,
28 960.536 1085.8,
29 441.123 1025.34,
30 545.728 1043.52,
31 1547.7 1058,
32 559.661 904.748,
33 567.642 621.442,
34 136.188 981.018,
35 1466.18 1042.44,
36 33.244 979.576,
37 429.862 1240.95,
38 1210.13 832.272,
39 849.862 908.56,
40 298.945 718.785,
41 438.5 634.153,
42 1310.12 1283.25,
43 678.611 843.222,
44 1044.78 969.894,
45 244.788 916.35,
46 759.218 354.638,
47 1130.68 1026.35,
48 391.646 706.239,
49 165.802 874.235,
50 684.111 521.099,
51 281.111 1022.03,
52 973.891 712.248,
53 1351.27 1357.01,
54 788.723 670.306,
55 31.3006 1213.36,
56 1148.86 1217.08,
57 744.774 563.427,
58 449.957 778.783,
59 520.336 884.32,
60 1044.04 600.11,
61 657.458 778.834,
62 524.685 1143.98,
63 1069.59 1088.13,
64 1161.51 1132.93,
65 1324.09 1129.25,
66 490.901 680.038,
67 665.659 595.779,
68 449.248 1154.83,
69 994.332 1007.31,
70 805.952 433.753,
71 1232.58 957.119,
72 1260.63 1190.97,
;
VLabels
1 877.381 508.667,
2 938.326 236.735,
3 1148.78 342.421,
4 1121.93 248.282,
5 1175.2 83.7535,
6 1137.38 700.122,
7 1047.51 445.994,
8 1142.89 447.091,
9 1062.16 87.7476,
10 903.884 381.019,
11 1200.96 15,
12 883.629 142.583,
13 1305.32 158.686,
14 1224.3 186.787,
15 1223.54 688.637,
16 366.342 897.888,
17 583.877 939.475,
18 518.057 810.219,
19 270.872 806.904,
20 819.613 788.205,
21 544.445 487.83,
22 125.979 1075.92,
23 485.891 405.457,
24 556.601 700.039,
25 696.444 730.371,
26 1308.16 1025.82,
27 49.2418 1155.47,
28 917.536 1085.8,
29 420.123 1035.34,
30 553.728 1069.52,
31 1533.7 1068,
32 562.661 905.748,
33 524.642 621.442,
34 116.188 966.018,
35 1438.18 1031.44,
36 20 966.576,
37 386.862 1240.95,
38 1167.13 832.272,
39 806.862 908.56,
40 255.945 718.785,
41 395.5 634.153,
42 1267.12 1283.25,
43 654.611 845.222,
44 1001.78 969.894,
45 201.788 916.35,
46 716.218 354.638,
47 1087.68 1026.35,
48 348.646 706.239,
49 122.802 874.235,
50 641.111 521.099,
51 238.111 1022.03,
52 930.891 712.248,
53 1308.27 1357.01,
54 745.723 670.306,
55 18 1222.36,
56 1105.86 1217.08,
57 701.774 563.427,
58 406.957 778.783,
59 515.336 875.32,
60 1061.04 597.11,
61 673.458 790.834,
62 517.685 1152.98,
63 1026.59 1088.13,
64 1118.51 1132.93,
65 1281.09 1129.25,
66 475.901 667.038,
67 665.659 595.779,
68 449.248 1154.83,
69 994.332 1007.31,
70 805.952 433.753,
71 1232.58 957.119,
72 1260.63 1190.97,
;
Edges
1 0 3 1,
2 3 1 1,
3 3 2 1,
4 3 4 1,
5 0 5 1,
6 0 7 1,
7 2 7 1,
8 7 6 1,
9 3 8 1,
10 0 9 1,
11 1 9 1,
12 6 9 1,
13 4 10 1,
14 1 11 1,
15 3 13 1,
16 13 12 1,
17 5 14 1,
18 15 17 1,
19 17 16 1,
20 20 22 1,
21 17 23 1,
22 19 24 1,
23 21 26 1,
24 15 28 1,
25 16 28 1,
26 28 29 1,
27 15 31 1,
28 29 31 1,
29 23 32 1,
30 21 33 1,
31 25 34 1,
32 34 30 1,
33 33 35 1,
34 5 37 1,
35 19 38 1,
36 18 39 1,
37 16 42 1,
38 23 42 1,
39 42 24 1,
40 42 38 1,
41 15 44 1,
42 44 18 1,
43 44 33 1,
44 39 47 1,
45 44 48 1,
46 21 50 1,
47 28 50 1,
48 44 50 1,
49 19 51 1,
50 41 52 1,
51 0 53 1,
52 26 54 1,
53 0 56 1,
54 56 23 1,
55 56 49 1,
56 15 57 1,
57 18 57 1,
58 23 57 1,
59 47 57 1,
60 28 58 1,
61 42 58 1,
62 57 58 1,
63 6 59 1,
64 51 59 1,
65 17 60 1,
66 31 60 1,
67 53 60 1,
68 29 61 1,
69 46 63 1,
70 63 55 1,
71 63 62 1,
72 25 64 1,
73 23 65 1,
74 47 65 1,
75 24 66 1,
76 66 20 1,
77 49 66 1,
78 28 67 1,
79 67 36 1,
80 61 67 1,
81 27 68 1,
82 68 43 1,
83 38 68 1,
84 9 69 1,
85 69 45 1,
86 56 69 1,
87 25 70 1,
88 70 46 1,
89 68 46 1,
90 37 70 1,
91 68 62 1,
92 63 71 1,
93 71 41 1,
94 64 71 1,
95 17 40 2,
;
End;
