# Supplementary material for: Population genetic analysis of the Plasmodium falciparum circumsporozoite protein in two distinct ecological regions in Ghana
Source: Malar J. 2020 Nov 27;19:437. doi: 10.1186/s12936-020-03510-3 (PMC7694917; doi:10.1186/s12936-020-03510-3)
Supplement: Supplementary file 3 — Additional file 3. TH2R and TH3R amino acid haplotype frequencies. [file 12936_2020_3510_MOESM3_ESM.xlsx]

## Sheet: TH2R 
TH2R Amino Acid Haplotypes	Cape Coast frequency	Navrongo frequency	Amino Acid differences
PSDKHIKEYLNKIQNSL(3D7)	104	19	0
PSDQHIKEYLNKIQNSL	56	0	1
PSDKHIKEYLNKIQNSI	10	0	1
PSDKHIKEYLNKIRNSL	3	0	1
PSDKHIKEYLKKIQNSL	0	5	1
PSDKHIKEYLTKIQNSL	0	2	1
PSDKHIEEYLNKIQNSL	0	2	1
PSDQHIKEYLNKIQNSI	2	0	2
PSDQHIKEYLNKIRNSL	1	0	2
PSDQHIKEYLHKIQNSL	4	0	2
PSDQHIKEYINKIQNSL	2	0	2
PSDKHIEEYLKKIQNSL	0	33	2
PSDKHITEYLKKIQNSL	0	17	2
PSDQHIEEYLNKIQNSL	0	1	2
PSDKHIEEYLQKIQNSL	0	1	2
PSDKHIKEYLNKIKNSI	0	1	2
PSDQHIKEYLHKIRNSL	2	0	3
PSDQHIEEYLKKIQNSL	0	57	3
PSDKHIEEYLKKIKNSL	0	28	3
PSDQHIEEYLNKIKNSL	0	5	3
PSDQHIEEYLQKIQNSL	0	5	3
PSDKHITEYLKKIKNSL	0	2	3
PSDKHIEEYLKKIRNSL	0	4	3
PSDQHIEEYLTKIQNSL	0	1	3
PSDKHIEEYLNKIKNSI	0	9	3
PSDKHIEEYIKKIQNSL	0	1	3
PSDKHIEEYLKKIKNSI	0	10	4
PSDKHITEYLKKIKNSI	0	6	4
PSDQHIEEYLQKIKNSL	0	4	4
PSDQHIEEYLKKIKNSL	0	30	4
PSDQHIEEYLQKIRNSL	0	3	4
PSDQHIEEYIKKIQNSL	0	3	4
PSDQHIEEYLNKIKNSI	0	1	4
PSDQHITEYLKKIKNSI	0	2	5
PSDQHIEEYLQKIKNSI	0	3	5
PSDQHIEEYIKKIKNSI	0	1	6

## Sheet: TH3R
TH3R Amino Acid Haplotypes	Cape Coast Frequency	Navrongo Frequency	Amino Acid Differences
NKPKDELDYAND(3D7)	146	47	0
NKPKDELNYAND*	25	26	1
DKPKDELDYAND	13	0	1
NKPKDQLDYAND	0	132	1
NKPKDQLNYAND	0	17	2
GKPKDELNYAND	0	3	2
DKPKNELDYAND	0	1	2
DKPKDQLDYAND	0	3	2
GKSKDELDYAND	0	5	2
GKPKNELDYAND	0	4	2
GKSKNELDYAND	0	17	3
GKPKNELNYAND	0	1	3
